# Supplementary material for: T Lymphocyte Inhibition by Tumor-Infiltrating Dendritic Cells Involves Ectonucleotidase CD39 but Not Arginase-1
Source: Biomed Res Int. 2015 Sep 30;2015:891236. doi: 10.1155/2015/891236 (PMC4605267; doi:10.1155/2015/891236)
Supplement: Supplementary file 1 — Supplementary Figure 1: the expression of the following markers (CD11b, MHC-II, GR-1 and CD11c) by TIDC and MDSC were studied by flow cytometry and the data are shown in this figure. Supplementary Figure 2: The involvement of iNOS and IDO enzymes in the immunosuppressive function of TIDC was assessed and the data are shown in this figure. [file 891236.f1.zip]

Archive with 2 entries (2 files):
- Trad at al Sup Figure 1.pptx
- Trad at al Sup Figure 2.pptx
